# Supplementary material for: Molecular epidemiology of respiratory syncytial virus in children with acute respiratory illnesses in Africa: A systematic review and meta-analysis
Source: J Glob Health. 2023 Jan 14;13:04001. doi: 10.7189/jogh.13.04001 (PMC9840062; doi:10.7189/jogh.13.04001)
Supplement: Online Supplementary Document [file jogh-13-04001-s001.zip]

Archive with 2 entries (2 files):
- Appendix S1 Online Supplementary Document.pdf
- Table S1 Online Supplementary Document.xlsx
