# Supplementary material for: Molecular epidemiology of respiratory syncytial virus in children with acute respiratory illnesses in Africa: A systematic review and meta-analysis
Source: J Glob Health. 2023 Jan 14;13:04001. doi: 10.7189/jogh.13.04001 (PMC9840062; doi:10.7189/jogh.13.04001)
Supplement: Online Supplementary Document [file jogh-13-04001-s001.zip › Table S1 Online Supplementary Document.xlsx]

## Sheet: Supplementary Table S1
Author and publication year	design	sampling	study population	specimen type	Timing	specimen condition	RSV positive	Total participant	Proportion	RSV-A	RSV-B	RSV A+B	clinical manifestations	Patient category	setting	country	Sub-Region	Quality Score (%)
Adiku et al., 2015	cross sectional	consecutive	<5 years	NPA	Prospective	fresh	19	108	17.5926				ALRTI	inpatients	not described	Ghana	Western Africa	100
Agoti et al, 2014	cross sectional	consecutive	<5 years	Mixed	prospective	fresh	240	834	28.777	123	114	3	ALRTI	inpatients	rural and urban	Kenya	Eastern Africa	100
Annamalay et al, 2016	case control	consecutive	<5 years	NPA	prospective	fresh	28	105	26.6667	18	10		ALRTI	inpatients	not described	south Africa	Southern Africa	70
Baroudy et al, 2018	cohort	consecutive	<18 yrs	NPS	Prospective	stored	21	132	15.9091				AURTI	outpatients	not described	Egypt	Northern Africa	70
Bénet et al, 2015	case control	consecutive	<5 years	NS	prospective	fresh	30	118	25.4237				ALRTI	inpatients	not described	Mali	Western Africa	100
Berkley et al, 2010	case control	consecutive	<18 yrs	Other	prospective	stored	277	855	32.3977				ALRTI	inpatients and outpatients	rural	Kenya	Eastern Africa	60
Bigogo et al, 2013	case control	systematic	<18 yrs	Mixed	prospective	fresh	756	5595	13.5121				AURTI/ALRTI	inpatients and outpatients	rural and urban	kenya	Eastern Africa	70
Bimouhen et al., 2016	cross sectional	systematic	<18 yrs	Mixed	prospective	stored	211	654	32.263				AURTI/ALRTI	inpatients and outpatients	not described	Morocco	Northern Africa	100
Brini et al, 2017	cross sectional	consecutive	<5 years	NPA	prospective	stored	123	372	33.0645				AURTI/ALRTI	inpatients	rural and urban	Tunisia	Northern Africa	75
Brini et al, 2018	cross sectional	consecutive	<5 years	NPA	retrospective	stored	177	515	34.3689				AURTI/ALRTI	inpatients	not described	Tunisia	Northern Africa	75
Buchwald et al, 2020	cohort	random	<5 years	not described	prospective	fresh	157	918	17.1024	131	26		ALRTI	inpatients and outpatients	not described	Mali	Western Africa	70
Cohen et al, 2015	cross sectional	consecutive	<5 years	NPA	prospective	fresh	2216	8393	26.403				ALRTI	inpatients	rural and urban	south Africa	Southern Africa	100
Derrar et al, 2019	cross sectional	consecutive	<5 years	Mixed	Prospective	fresh	56	117	47.8632	10	46		ALRTI	inpatients	rural and urban	Algeria	Northern Africa	80
El Kholy et al, 2014	cross sectional	consecutive	<18 yrs	Mixed	Prospective	stored	240	1046	22.9446				ALRTI	inpatients	not described	Egypt	Northern Africa	75
El Kholy et al, 2016	case control	consecutive	<5 years	Mixed	Prospective	fresh	85	177	48.0226				ALRTI	inpatients	not described	Egypt	Northern Africa	80
El Nawawy et al, 2021	cross sectional	consecutive	<18 yrs	Other	Prospective	fresh	23	75	30.6667				ALRTI	inpatients	not described	Egypt	Northern Africa	75
El‑Senousy et al, 2021	cross sectional	consecutive	<5 years	NS	Prospective	fresh	2	100	2	2	0		AURTI/ALRTI	not described	not described	Egypt	Northern Africa	100
Emukule et al, 2014	cross sectional	consecutive	<5 years	Mixed	Prospective	fresh	516	4537	11.3732				AURTI/ALRTI	inpatients and outpatients	rural	Kenya	Eastern Africa	100
Enan et al, 2013	cross sectional	consecutive	<18 yrs	Other	Prospective	fresh	26	307	8.46906				AURTI/ALRTI	inpatients	not described	Sudan	Northern Africa	100
Fall et al, 2016	cross sectional	consecutive	<18 yrs	Mixed	Prospective	fresh	487	3688	13.205				AURTI/ALRTI	outpatients	not described	Senegal	Western Africa	100
Famoroti et al, 2018	cross sectional	consecutive	<5 years	Mixed	retrospective	not described	316	1823	17.3341				AURTI/ALRTI	inpatients and outpatients	not described	south Africa	Southern Africa	50
Feikin et al, 2012	case control	consecutive	<18 yrs	Mixed	Prospective	fresh	57	716	7.96089				AURTI/ALRTI	not described	rural	Kenya	Eastern Africa	80
Ghani et al, 2012	cross sectional	consecutive	<18 yrs	NPA	retrospective	fresh	54	974	5.54415				ALRTI	inpatients	not described	south Africa	Southern Africa	62.5
Hammitt et al, 2012	case control	consecutive	<5 years	NPS	Prospective	not described	230	1032	22.2868	150	80		AURTI/ALRTI	inpatients and outpatients	rural	kenya	Eastern Africa	80
Hoffmann et al, 2012	cross sectional	consecutive	<5 years	NPS	Prospective	stored	35	295	11.8644				AURTI/ALRTI	outpatients	rural	Madagascar	Eastern Africa	100
Ihling et al, 2021	cross sectional	consecutive	<18 yrs	NPS	Prospective	fresh	46	1080	4.25926	21	15		AURTI/ALRTI	inpatients and outpatients	not described	Ghana, Gabon, Tanzania, Burkina Faso	Eastern, western, Middle Africa	100
Ijpma et al, 2004	cross sectional	consecutive	<18 yrs	NPA	Prospective	stored	21	137	15.3285				AURTI/ALRTI	inpatients	not described	south Africa	Southern Africa	100
Jarju et al, 2020	cross sectional	consecutive	<5 years	NPS	Prospective	stored	108	735	14.6939	98	10		AURTI	outpatients	not described	Gambia	Western Africa	87.5
Jround et al, 2014	cross sectional	consecutive	<5 years	NPA	Prospective	fresh	125	684	18.2749				AURTI/ALRTI	inpatients	not described	Morocco	Northern Africa	100
Kabego et al, 2018	cross sectional	consecutive	<5 years	NS	Prospective	fresh	31	146	21.2329	30	1		AURTI/ALRTI	inpatients and outpatients	rural and urban	DR Congo	Middle Africa	75
Kadjo et al, 2018	cross sectional	consecutive	<5 years	Mixed	Prospective	fresh	75	1059	7.08215				AURTI/ALRTI	not described	not described	Cote D'ivoire	Western Africa	100
Kamau et al, 2020	cross sectional	consecutive	<18 yrs	NPS	retrospective	stored	448	5471	8.18863	95	408		AURTI/ALRTI	outpatients	not described	Kenya	Eastern Africa	100
Kelly et al, 2015	cohort	consecutive	<5 years	NPS	Prospective	stored	107	310	34.5161				ALRTI	inpatients	not described	Botswana	Southern Africa	54.5
Komoyo et al, 2021	cross sectional	consecutive	<5 years	NPS	Prospective	fresh	312	3903	7.99385	155	40		AURTI/ALRTI	inpatients and outpatients	not described	Central Africa	Middle Africa	100
Konme et al, 2016	cross sectional	consecutive	<18 yrs	NPS	Prospective	fresh	46	347	13.2565				ALRTI	inpatients	not described	Cameroon	Middle Africa	100
Kwofie et al, 2012	cross sectional	systematic	<5 years	NPS	Prospective	stored	18	128	14.0625				ALRTI	inpatients	not described	Ghana	Western Africa	87.5
Lagare et al, 2015	cross sectional	random	<5 years	NPS	retrospective	stored	56	1160	4.82759				ALRTI	inpatients	not described	Niger	Western Africa	100
Lagare et al, 2019	cross sectional	consecutive	<5 years	NPS	Prospective	fresh	149	638	23.3542				AURTI/ALRTI	inpatients	not described	Niger	Western Africa	100
Lamrani et al, 2021	cross sectional	consecutive	<18 yrs	NPS	Prospective	fresh	124	534	23.221				AURTI	inpatients	rural and urban	Morocco	Northern Africa	100
Lekana et aal, 2014	cross sectional	consecutive	<18 yrs	NS	Prospective	fresh	104	921	11.2921				AURTI/ALRTI	outpatients	rural and urban	Gabon	Middle Africa	100
Loevinsohn et al, 2021	cross sectional	consecutive	<18 yrs	NPS	Prospective	fresh	73	485	15.0515				AURTI/ALRTI	inpatients and outpatients	rural	Zambia	Eastern Africa	75
Mackenzie et al, 2019	cross sectional	random	<5 years	Mixed	Prospective	stored	244	519	47.0135	237	7		ALRTI	inpatients	rural	Gambia	Western Africa	75
Mansour et al, 2017	cross sectional	consecutive	<18 yrs	Mixed	Prospective	stored	13	56	23.2143	12	1		ALRTI	inpatients	not described	Egypt	Northern Africa	100
McMorrow et al, 2019	cross sectional	consecutive	<5 years	NPA	Prospective	fresh	874	3631	24.0705				ALRTI	inpatients	not described	south Africa	Southern Africa	75
Moyes et al, 2013	cross sectional	consecutive	<5 years	NPA	Prospective	fresh	1157	4293	26.9509				ALRTI	inpatients	not described	south Africa	Southern Africa	75
Naga et al, 2020	cross sectional	consecutive	<18 yrs	Other	Prospective	stored	5	100	5				ALRTI	outpatients	not described	Egypt	Northern Africa	80
Niang et al, 2010	cross sectional	consecutive	<5 years	NPS	Prospective	fresh	13	67	19.403	13	0		AURTI/ALRTI	not described	rural	Senegal	Western Africa	80
Njouom et al, 2012	cross sectional	consecutive	<5 years	Mixed	Prospective	stored	26	250	10.4				AURTI	outpatients	urban	Cameroon	Middle Africa	100
Nyawanda et al, 2016	cross sectional	consecutive	<5 years	Mixed	Prospective	stored	470	3810	12.336				AURTI/ALRTI	inpatients	rural	Kenya	Eastern Africa	75
Nygocho et al, 2020	case control	consecutive	<5 years	NPS	Prospective	stored	31	109	28.4404				ALRTI	inpatients	not described	Tanzania	Eastern Africa	80
O’Callaghan et al, 2011	cross sectional	consecutive	<5 years	NPA	Prospective	stored	50	807	6.19579	50	0		ALRTI	inpatients	rural	Mozambique	Eastern Africa	75
Obodai et al, 2018	cross sectional	consecutive	<5 years	Mixed	Prospective	stored	127	552	23.0072	49	78		ALRTI	inpatients and outpatients	not described	Ghana	Western Africa	100
Ogunsemowo et al, 2018	cross sectional	consecutive	<18 yrs	Mixed	Prospective	stored	41	231	17.7489	22	11		AURTI/ALRTI	inpatients and outpatients	rural and urban	Nigeria	Western Africa	100
Othman et al, 2016	cross sectional	consecutive	<5 years	NPS	Prospective	fresh	59	127	46.4567	11	22		ALRTI	inpatients	not described	Egypt	Northern Africa	100
Pale et al, 2017	cross sectional	consecutive	<5 years	NPS	Prospective	fresh	113	424	26.6509				ALRTI	inpatients	rural and urban	Mozambique	Eastern Africa	100
Peterson et al, 2016	cross sectional	consecutive	<18 yrs	NPA	Prospective	stored	220	1835	11.9891				ALRTI	inpatients	not described	Malawi	Eastern Africa	75
Pretorius et al, 2012	cross sectional	consecutive	<5 years	Mixed	Prospective	stored	1034	4149	24.9217				ALRTI	inpatients	rural and urban	south Africa	Southern Africa	100
Pretorius et al, 2016	case control	consecutive	<5 years	NPA	Prospective	fresh	486	2506	19.3935				AURTI/ALRTI	inpatients and outpatients	rural and urban	south Africa	Southern Africa	80
Rabarison et al, 2019	cross sectional	consecutive	<5 years	Mixed	pros and retros	fresh	381	799	47.6846				ALRTI	inpatients	not described	Madagascar	Eastern Africa	100
Rady et al, 2018	cross sectional	consecutive	<5 years	Mixed	Prospective	stored	99	200	49.5				AURTI/ALRTI	inpatients	not described	Egypt	Northern Africa	100
Razanajatovo et al, 2011	cross sectional	consecutive	<5 years	Mixed	retrospective	stored	54	177	30.5085				AURTI	outpatients	not described	Madagascar	Eastern Africa	75
Razanajatovo et al, 2018	cross sectional	consecutive	<18 yrs	NPS	Prospective	fresh	334	747	44.7122				ALRTI	inpatients	rural and urban	Madagascar	Eastern Africa	75
Rahombanjanahary et al, 2020	cross sectional	consecutive	<5 years	NPS	Prospective	fresh	292	671	43.5171	182	108	2	AURTI/ALRTI	inpatients and outpatients	not described	Madagascar	Eastern Africa	75
Rha et al, 2019	cross sectional	consecutive	<5 years	NPS	retrospective	stored	2723	9969	27.3147				ALRTI	inpatients	not described	south Africa	Southern Africa	75
Rowlinson et al, 2013	cross sectional	systematic	<5 years	Mixed	pros and retros	fresh	472	1804	26.1641				AURTI/ALRTI	inpatients and outpatients	rural and urban	Egypt	Northern Africa	75
Scott et al, 2004	cross sectional	consecutive	<5 years	NS	retrospective	stored	397	1044	38.0268	319	57		AURTI/ALRTI	inpatients and outpatients	rural	kenya	Eastern Africa	100
Shafik et al, 2012	cross sectional	consecutive	<5 years	NPS	Prospective	stored	107	450	23.7778				ALRTI	inpatients and outpatients	not described	Egypt	Northern Africa	100
Simusika et al, 2015	cross sectional	consecutive	<5 years	Mixed	Prospective	fresh	113	496	22.7823				ALRTI	inpatients	not described	Zambia	Eastern Africa	100
Soheir et al, 2009	cross sectional	consecutive	<5 years	NPA	Prospective	stored	60	70	85.7143	12	21	27	ALRTI	inpatients	not described	Egypt	Northern Africa	100
Subramoney et al, 2018	cross sectional	random	<5 years	NPA	Prospective	stored	125	462	27.0563				ALRTI	inpatients	not described	south Africa	Southern Africa	100
Tempia et al, 2022	cross sectional	consecutive	<5 years	NPA	Prospective	stored	121	1304	9.27914				AURTI/ALRTI	inpatients and outpatients	not described	south Africa	Southern Africa	100
Valley-Omar et al, 2022	cross sectional	consecutive	<5 years	NPA	Prospective	stored	601	2509	23.9538	319	130	152	ALRTI	inpatients	not described	south Africa	Southern Africa	75
Zar et al, 2016	case control	consecutive	<5 years	NPS	Prospective	stored	66	284	23.2394				ALRTI	inpatients	urban	south Africa	Southern Africa	80
Zar et al, 2020	cohort	consecutive	<5 years	NPS	Prospective	fresh	164	785	20.8917				ALRTI	inpatients and outpatients	urban	south Africa	Southern Africa	70
Hassan et al, 2010	cross sectional	consecutive	<5 years	NPS	Prospective	stored	58	68	85.2941	12	21	25	ALRTI	inpatients	not described	Egypt	Northern Africa	100
Akinloye et al, 2011	cross sectional	consecutive	<18 yrs	NS	prospective	stored	1	215	0.465116				AURTI/ALRTI	inpatients and outpatients	not described	Nigeria	Western Africa	75
Ciervo et al, 2010	cross sectional	consecutive	<18 yrs	Other	prospective	stored	9	113	7.9646				AURTI/ALRTI	inpatients and outpatients	rural and urban	Egypt	Northern Africa	75
ElBasha et al, 2013	cross sectional	consecutive	<18 yrs	Mixed	prospective	fresh	197	733	26.8759				ALRTI	inpatients	not described	Egypt	Northern Africa	75
Fuller et al, 2013	case control	consecutive	<5 years	Mixed	prospective	stored	355	2144	16.5578				AURTI/ALRTI	inpatients and outpatients	rural	kenya	Eastern Africa	70
Gad et al, 2017	cross sectional	consecutive	<5 years	NPS	prospective	stored	12	120	10				AURTI/ALRTI	inpatients and outpatients	not described	Egypt	Northern Africa	75
Kadjo et al, 2012	cross sectional	consecutive	<5 years	NPS	prospective	stored	113	470	24.0426				AURTI/ALRTI	outpatients	not described	Cote d'ivore	Western Africa	75
Meligy et al, 2016	cross sectional	consecutive	<5 years	NPS	prospective	stored	9	51	17.6471	3	6		ALRTI	inpatients	not described	Egypt	Northern Africa	75
Nakouné et al, 2013	cross sectional	consecutive	<18 yrs	NPS	prospective	fresh	10	329	3.03951				AURTI/ALRTI	inpatients and outpatients	not described	Central African Republic	Middle Africa	75
Otieno et al, 2017	cross sectional	consecutive	<5 years	Mixed	prospective	fresh	881	3561	24.7402		600		ALRTI	inpatients	not described	kenya	Eastern Africa	75
Oue´draogo et al, 2014	cross sectional	consecutive	<5 years	NPA	prospective	stored	25	209	11.9617				AURTI/ALRTI	inpatients and outpatients	not described	Burkina Faso	Western Africa	75
Zampoli et al, 2017	cross sectional	consecutive	<18 yrs	Mixed	retrospective	fresh	29	206	14.0777				ALRTI	inpatients	not described	south Africa	Southern Africa	75
Mosero et al, 2016	cross sectional	consecutive	<5 years	Mixed	prospective	fresh	31	121	25.6198				AURTI/ALRTI	inpatients	rural and urban	kenya	Eastern Africa	75
Majozi et al, 2017	cross sectional	consecutive	<18 yrs	not described	retrospective	not described	151	338	44.6746				ALRTI	inpatients	not described	south Africa	Southern Africa	75
